# Supplementary material for: Pediatric Patients with Stage IV Rhabdomyosarcoma Significantly Benefit from Long-Term Maintenance Therapy: Results of the CWS-IV 2002 and the CWS DOK IV 2004-Trials
Source: Cancers (Basel). 2023 Mar 30;15(7):2050. doi: 10.3390/cancers15072050 (PMC10093505; doi:10.3390/cancers15072050)
Supplement: Supplementary file 1 [file cancers-15-02050-s001.zip]

Archive with 1 entries (1 files):
- cancers-2279567-supplementary.pdf
